# Supplementary material for: FFPE breast tumour blocks provide reliable sources of both germline and malignant DNA for investigation of genetic determinants of individual tumour responses to treatment
Source: Breast Cancer Res Treat. 2018 Apr 26;170(3):573–81. doi: 10.1007/s10549-018-4798-7 (PMC6022520; doi:10.1007/s10549-018-4798-7)
Supplement: Supplementary file 11 — Supplementary material 11 (CSV 1 KB) [file 10549_2018_4798_MOESM11_ESM.csv]

Supplementary table S5.3
Gene Name	Breast Cancer Driver	Effect	Severity	Genomic Location	Ref	Alt	Amino Acid	cDNA Location	Alt Tumour	VAF Tumour	Tumour Depth	Alt Normal	VAF Normal	Normal Depth	Functional Class	All Mutation Changes	dbSNP	COSMIC	COSMIC IDs	CGC
ARHGEF19		NON_SYNONYMOUS_CODING	MODERATE	1:16532775	C	T	p.Gly400Ser	c.1198C>T	31	0.242	128	0	0	122	MISSENSE	p.Gly400Ser/c.1198C>T:p.Gly83Ser/c.247C>T:p.Gly88Ser/c.262C>T	.	NA	NA	NA
ARMC6		NON_SYNONYMOUS_CODING	MODERATE	19:19166113	G	A	p.Ala18Thr	c.52G>A	10	0.031	327	0	0	117	MISSENSE	p.Ala18Thr/c.52G>A:p.Ala262Thr/c.784G>A:p.Ala330Thr/c.988G>A:p.Ala355Thr/c.1063G>A:p.Ala44Thr/c.130G>A	.	x2 ids	3403977:3403978	NA
ARRDC5		NON_SYNONYMOUS_CODING	MODERATE	19:4891323	G	A	p.Ala255Val	c.764G>A	45	0.188	239	0	0	160	MISSENSE	p.Ala255Val/c.764G>A	.	NA	NA	NA
ASXL2		NON_SYNONYMOUS_CODING	MODERATE	2:25978935	C	T	p.Glu302Lys	c.904C>T	42	0.433	97	0	0	117	MISSENSE	p.Glu302Lys/c.904C>T:p.Glu330Lys/c.988C>T:p.Glu70Lys/c.208C>T	.	x2 ids	418770:418771	NA
C2orf54		NON_SYNONYMOUS_CODING	MODERATE	2:241829552	G	T	p.Thr106Lys	c.317G>T	22	0.214	103	0	0	73	MISSENSE	p.Thr106Lys/c.317G>T:p.Thr255Lys/c.764G>T:p.Thr87Lys/c.260G>T	rs370614463	NA	NA	NA
DNAH9		SYNONYMOUS_CODING	LOW	17:11711079	G	A	p.Pro2817Pro	c.8451G>A	13	0.213	61	0	0	88	SILENT	p.Pro2817Pro/c.8451G>A	rs142271550	NA	NA	NA
KRT33B		SYNONYMOUS_CODING	LOW	17:39521225	T	C	p.Thr301Thr	c.903T>C	12	0.13	92	1	0.02	51	SILENT	p.Thr301Thr/c.903T>C	.	NA	NA	NA
PC		NON_SYNONYMOUS_CODING	MODERATE	11:66620277	G	A	p.Pro515Leu	c.1544G>A	22	0.156	141	0	0	91	MISSENSE	p.Pro515Leu/c.1544G>A	.	NA	NA	NA
SLFNL1		NON_SYNONYMOUS_CODING	MODERATE	1:41486311	C	A	p.Val8Leu	c.22C>A	18	0.281	64	0	0	67	MISSENSE	p.Val8Leu/c.22C>A	.	NA	NA	NA
VWA7		STOP_GAINED	HIGH	6:31734429	G	A	p.Arg659*	c.1975G>A	37	0.245	151	0	0	104	NONSENSE	p.Arg659*/c.1975G>A	.	NA	NA	NA
SETDB1		FRAME_SHIFT	HIGH	1:150933397	AC	A	p.X954X	c.2860*>-C	58	0.187	310	0	0	280	FRAME_SHIFT	p.X954X/c.2860*>-C	.	NA	NA	NA
